# Supplementary material for: Novel Acinetobacter baumannii Myovirus TaPaz Encoding Two Tailspike Depolymerases: Characterization and Host-Recognition Strategy
Source: Viruses. 2021 May 25;13(6):978. doi: 10.3390/v13060978 (PMC8228797; doi:10.3390/v13060978)
Supplement: Supplementary file 1 [file viruses-13-00978-s001.zip]

Archive with 1 entries (1 files):
- viruses-1223114-supplementary.pdf
